# Supplementary material for: Suppression of Quorum Sensing and Virulence Factors by Meloxicam and Celecoxib in Methicillin-Resistant Staphylococcus aureus Clinical Isolates
Source: Antibiotics (Basel). 2026 Jul 21;15(7):707. doi: 10.3390/antibiotics15070707 (PMC13405825; doi:10.3390/antibiotics15070707)
Supplement: Supplementary file 1 [file antibiotics-15-00707-s001.zip]

Archive with 1 entries (1 files):
- antibiotics-4402892-supplementary.pdf
